# Supplementary material for: LncRNA-MIAT activates hepatic stellate cells via regulating Hippo pathway and epithelial-to-mesenchymal transition
Source: Commun Biol. 2023 Mar 18;6:285. doi: 10.1038/s42003-023-04670-z (PMC10024685; doi:10.1038/s42003-023-04670-z)
Supplement: Supplementary file 3 — Supplementary Data 1 [file 42003_2023_4670_MOESM3_ESM.xlsx]

## Sheet: Fig. 1
Fig. 1b
MIAT	Healthy controls (n=40)	Cirrhosis(n=40)		Col1A1	Healthy controls (n=40)	Cirrhosis(n=40)		α-SMA	Healthy controls (n=40)	Cirrhosis(n=40)
	0.43	0.87			0.55	1.14			0.68	1.16
	0.87	0.88			0.68	1.38			1.15	1.45
	0.87	0.94			1.07	1.46			0.92	1.21
	0.74	0.98			0.76	1.27			0.48	1.31
	0.61	1.05			0.86	1.17			0.89	1.23
	1.24	1.09			0.64	1.22			1.31	1.44
	0.53	1.12			0.88	1.31			0.63	1.8
	0.75	1.17			0.59	1.41			0.72	1.38
	1.1	1.19			0.52	1.35			0.53	1.63
	1.12	1.22			0.92	1.81			1.03	1.29
	0.65	1.24			1.27	1.58			0.78	1.79
	0.61	1.25			0.71	1.76			1.07	1.93
	0.76	1.27			0.97	1.62			0.58	1.53
	0.87	1.34			1.12	1.44			0.96	1.96
	1.07	1.36			0.63	1.72			0.94	1.82
	0.86	1.37			1.18	1.53			0.83	1.48
	0.97	1.42			0.82	1.64			1.24	1.68
	0.58	1.47			0.93	1.47			1.05	2.12
	0.75	1.54			0.73	2.04			0.61	1.84
	1.06	1.56			1.05	1.73			0.75	2.08
	0.62	0.91			1.18	1.38			1.05	1.11
	0.62	0.93			1.06	1.23			0.71	1.54
	1.23	0.94			1.03	1.47			1.21	1.36
	0.77	0.95			1.11	1.3			1.08	1.37
	0.5	0.99			1.19	1.19			1.08	1.41
	0.98	0.99			0.88	1.24			1.07	1.23
	0.86	1.01			1.2	1.49			0.98	1.43
	0.57	1.02			0.88	1.17			1.24	1.84
	1.07	1.06			1.16	1.29			0.88	1.51
	0.79	1.1			0.92	1.22			1.26	1.59
	0.47	1.11			1.29	1.53			1.2	1.34
	0.92	1.14			0.98	1.31			0.86	1.95
	0.54	1.15			0.86	1.43			1.08	1.61
	0.56	1.24			0.96	1.77			1.01	2
	0.62	1.25			1.47	1.6			0.95	1.62
	0.63	1.31			1.46	1.46			1.11	1.71
	0.64	1.31			1.09	1.58			0.96	1.78
	0.89	1.36			1.05	1.71			0.7	1.9
	0.87	1.37			1.47	1.52			0.83	1.93
	0.64	1.39			0.91	1.76			1.01	2.08
Fig. 1c
	MIAT	Col1A1	α-SMA
Cirrhosis1	0.87	1.14	1.16
Cirrhosis2	0.88	1.38	1.45
Cirrhosis3	0.94	1.46	1.21
Cirrhosis4	0.98	1.27	1.31
Cirrhosis5	1.05	1.17	1.23
Cirrhosis6	1.09	1.22	1.44
Cirrhosis7	1.12	1.31	1.8
Cirrhosis8	1.17	1.41	1.38
Cirrhosis9	1.19	1.35	1.63
Cirrhosis10	1.22	1.81	1.29
Cirrhosis11	1.24	1.58	1.79
Cirrhosis12	1.25	1.76	1.93
Cirrhosis13	1.27	1.62	1.53
Cirrhosis14	1.34	1.44	1.96
Cirrhosis15	1.36	1.72	1.82
Cirrhosis16	1.37	1.53	1.48
Cirrhosis17	1.42	1.64	1.68
Cirrhosis18	1.47	1.47	2.12
Cirrhosis19	1.54	2.04	1.84
Cirrhosis20	1.56	1.73	2.08
Cirrhosis21	0.91	1.38	1.11
Cirrhosis22	0.93	1.23	1.54
Cirrhosis23	0.94	1.47	1.36
Cirrhosis24	0.95	1.3	1.37
Cirrhosis25	0.99	1.19	1.41
Cirrhosis26	0.99	1.24	1.23
Cirrhosis27	1.01	1.49	1.43
Cirrhosis28	1.02	1.17	1.84
Cirrhosis29	1.06	1.29	1.51
Cirrhosis30	1.1	1.22	1.59
Cirrhosis31	1.11	1.53	1.34
Cirrhosis32	1.14	1.31	1.95
Cirrhosis33	1.15	1.43	1.61
Cirrhosis34	1.24	1.77	2
Cirrhosis35	1.25	1.6	1.62
Cirrhosis36	1.31	1.46	1.71
Cirrhosis37	1.31	1.58	1.78
Cirrhosis38	1.36	1.71	1.9
Cirrhosis39	1.37	1.52	1.93
Cirrhosis40	1.39	1.76	2.08
Fig. 1d
diagnosis	MIAT
0	0.43
0	0.87
0	0.87
0	0.74
0	0.61
0	1.24
0	0.53
0	0.75
0	1.1
0	1.12
0	0.65
0	0.61
0	0.76
0	0.87
0	1.07
0	0.86
0	0.97
0	0.58
0	0.75
0	1.06
0	0.62
0	0.62
0	1.23
0	0.77
0	0.5
0	0.98
0	0.86
0	0.57
0	1.07
0	0.79
0	0.47
0	0.92
0	0.54
0	0.56
0	0.62
0	0.63
0	0.64
0	0.89
0	0.87
0	0.64
1	0.87
1	0.88
1	0.94
1	0.98
1	1.05
1	1.09
1	1.12
1	1.17
1	1.19
1	1.22
1	1.24
1	1.25
1	1.27
1	1.34
1	1.36
1	1.37
1	1.42
1	1.47
1	1.54
1	1.56
1	0.91
1	0.93
1	0.94
1	0.95
1	0.99
1	0.99
1	1.01
1	1.02
1	1.06
1	1.1
1	1.11
1	1.14
1	1.15
1	1.24
1	1.25
1	1.31
1	1.31
1	1.36
1	1.37
1	1.39

## Sheet: Fig. 2
Fig. 2a
	Day 1	Day 2	Day 4
MIAT	0.98	3.47	7.73
	0.91	3.34	7.41
	1.07	3.59	7.64
Fig. 2b
	Ad-shCtrl	Ad-shMIAT
MIAT	1.03	0.42
	0.92	0.47
	0.95	0.38
Fig. 2c
	Ad-shCtrl	Ad-shMIAT
EdU positive cells (%)	37	23
	31	26
	35	21
Fig. 2d
	Ad-shCtrl	Ad-shMIAT
Col1A1	0.98	0.57
	1.04	0.53
	1.06	0.49
	Ad-shCtrl	Ad-shMIAT
α-SMA	0.94	0.38
	0.97	0.47
	1.03	0.41

## Sheet: Fig. 3
Fig. 3a
	Cont	CCl4	CCl4+Ad-shCtrl	CCl4+Ad-shMIAT
MIAT	0.92	11.47	15.45	4.84
	0.75	14.36	14.07	5.73
	1.01	12.84	13.63	4.61
	1.25	15.15	11.26	3.76
	0.89	13.79	13.83	2.15
	0.83	13.64	12.69	3.31
Fig. 3b
	0 Week	2 Week	4 Week	6 Week
MIAT	0.92	9.22	16.19	24.03
	0.64	8.79	16.78	20.28
	1.06	8.93	14.81	23.62
	0.82	10.53	13.24	24.77
	1.17	7.48	15.73	21.56
	1.01	9.71	17.41	23.14
Fig. 3c
	CCl4	CCl4+Ad-shCtrl	CCl4+Ad-shMIAT
MIAT	0.96	0.98	0.46
	0.99	1.06	0.54
	1.05	1.12	0.41
	1.14	1.19	0.62
	0.87	0.83	0.37
	1.12	0.96	0.57
Fig. 3e
	Cont	CCl4	CCl4+Ad-shCtrl	CCl4+Ad-shMIAT
Sirius Red (% area)	0.965	5.252	4.602	2.333
	0.346	4.684	5.467	2.234
	0.721	4.275	4.128	3.019
	0.582	5.537	5.783	1.767
	0.674	3.832	4.126	3.348
	0.758	4.927	5.294	2.763
Fig. 3f
	Cont	CCl4	CCl4+Ad-shCtrl	CCl4+Ad-shMIAT
Hydroxyproline (ug/mg liver)	54	241	278	128
	59	232	261	113
	62	256	259	137
	79	287	217	97
	41	181	194	102
	82	204	281	148
Fig. 3g
	Cont	CCl4	CCl4+Ad-shCtrl	CCl4+Ad-shMIAT
Col1A1	0.97	2.81	2.66	2.04
	0.86	3.19	3.17	1.67
	1.02	3.56	3.28	1.52
	0.91	3.08	3.76	1.21
	1.14	2.43	3.04	1.37
	0.79	2.97	2.94	1.84
	Cont	CCl4	CCl4+Ad-shCtrl	CCl4+Ad-shMIAT
α-SMA	0.72	4.64	4.43	2.67
	0.85	4.51	3.51	2.25
	1.03	4.59	4.39	2.13
	1.21	4.81	4.64	2.58
	0.89	3.66	4.17	1.92
	0.97	4.07	3.92	1.84

## Sheet: Fig. 4
Fig. 4a
IgG	Ago2
1.07	5.83
0.97	5.69
0.94	5.94
Fig. 4b
miR-NC	miR-421-5p	miR-532-3p	miR-694	miR-702-3p	miR-3085-5p	miR-3095-3p	miR-5624-5p	miR-6969-3p	miR-7007-5p	miR-7683-3p
0.92	0.89	0.74	1.04	0.64	0.36	0.74	0.57	0.88	0.54	0.71
0.97	0.94	0.79	0.94	0.72	0.42	0.87	0.62	0.81	0.59	0.76
1.06	0.81	0.63	0.87	0.58	0.32	0.82	0.69	0.76	0.67	0.85
Fig. 4c
MIAT-Wt	miR-NC	miR-3085-5p
	0.93	0.36
	0.98	0.42
	1.06	0.32
MIAT-Mut	miR-NC	miR-3085-5p
	0.95	0.94
	0.98	0.91
	1.04	0.87
Fig. 4d
Bio-miR-NC	Bio-miR-3085-5p-Wt	Bio-miR-3085-5p-Mut
0.92	6.78	1.23
0.96	6.62	1.08
1.05	6.44	1.19
Fig. 4e
	Cytoplasm			Nucleus
MIAT	0.78	0.73	0.65	0.22	0.27	0.35
GAPDH	0.81	0.87	0.76	0.19	0.13	0.24
U6	0.32	0.25	0.38	0.68	0.75	0.62

## Sheet: Fig. 5
Fig. 5a
miR-3085-5p	Healthy controls (n=40)	Cirrhosis(n=40)
	1.65	0.71
	1.17	0.81
	0.9	0.69
	0.92	0.73
	1.57	1.37
	1.06	0.58
	1.31	0.86
	0.88	1.31
	1.27	0.64
	1.32	0.68
	1.76	1.23
	1.44	0.97
	0.95	1.19
	1.52	0.85
	1.8	0.48
	1.29	0.55
	1.7	0.49
	1.33	0.73
	1.43	1.07
	1.48	1.14
	1.24	1.31
	1.67	0.7
	1.56	1.09
	1.55	1.33
	1.04	0.67
	1	0.97
	1.26	0.48
	1.59	0.68
	1.76	0.89
	1.6	0.63
	1.18	0.51
	0.81	0.63
	1.35	1.05
	1.79	0.65
	1.21	1.04
	1.46	0.41
	1.06	1.25
	1.33	0.49
	0.82	1.39
	0.88	0.67
Fig. 5b
	Day 1	Day 2	Day 4
miR-3085-5p	0.92	0.68	0.38
	0.97	0.71	0.32
	1.04	0.62	0.44
Fig. 5c
	0 Week	2 Week	4 Week	6 Week
miR-3085-5p	0.97	0.85	0.75	0.43
	0.99	0.87	0.67	0.47
	1.06	0.82	0.62	0.32
	1.17	0.78	0.82	0.58
	0.83	0.95	0.53	0.39
	0.92	0.89	0.74	0.28
Fig. 5d
	mimics-NC	miR-3085-5p mimics	inhibitor-NC	miR-3085-5p inhibitor
MIAT	0.93	0.53	0.92	1.79
	0.97	0.41	0.95	1.74
	1.04	0.47	1.03	1.63
Fig. 5e
	Ad-shCtrl	Ad-shMIAT	Ad-Ctrl	Ad-MIAT
miR-3085-5p	0.92	3.12	0.97	0.63
	0.97	3.16	1.03	0.51
	1.02	3.27	1.05	0.57
Fig. 5f
	Ad-shCtrl	Ad-shMIAT	Ad-shMIAT+miR-3085-5p Inh
EdU positive cells (%)	35	19	36
	39	23	32
	41	16	34
Fig. 5g
	Ad-shCtrl	Ad-shMIAT	Ad-shMIAT+miR-3085-5p Inh
Type I collagen	0.936368	0.433824	0.912295
	1.03358	0.561927	0.782389
	1.03005	0.568194	0.788531
α-SMA	Ad-shCtrl	Ad-shMIAT	Ad-shMIAT+miR-3085-5p Inh
	0.905504	0.453057	0.789088
	1.06861	0.539606	0.640608
	1.02589	0.494732	0.731969
Fig. 5h
	Ad-Ctrl	Ad-MIAT	Ad-MIAT+miR-3085-5p mimics
Type I collagen	0.988715	2.18064	1.3361
	1.02769	2.31712	1.45453
	0.983595	2.25339	1.65084
	Ad-Ctrl	Ad-MIAT	Ad-MIAT+miR-3085-5p mimics
α-SMA	1.07336	1.9689	1.04197
	1.01609	2.05129	1.08344
	0.910549	1.77854	1.09705

## Sheet: Fig. 6
Fig. 6a
	Ad-Ctrl	Ad-MIAT	Ad-MIAT+siYAP
E-Cadherin	1.06447	0.61917	0.808179
	0.978872	0.45496	0.672503
	0.956661	0.575566	0.996673
	Ad-Ctrl	Ad-MIAT	Ad-MIAT+siYAP
Desmin	1.10659	2.40247	2.12723
	1.00254	2.65457	1.81488
	0.890871	2.71738	2.00123
Fig. 6d
YAP-Wt	miR-NC	miR-3085-5p
	0.92	0.56
	0.96	0.51
	1.04	0.47
YAP-Mut	miR-NC	miR-3085-5p
	0.98	0.89
	1.02	0.94
	0.92	0.82
Fig. 6e
	Ad-shCtrl	Ad-shMIAT	Ad-shMIAT+miR-3085-5p Inh
YAP	0.871896	0.202026	0.579738
	0.976208	0.223483	0.801947
	1.1519	0.221799	0.492294
Fig. 6f
	Day 1	Day 2	Day 4
YAP	0.94	1.79	3.17
	0.97	1.64	3.04
	0.99	1.87	3.22
Fig. 6g
	Ad-Ctrl	Ad-MIAT	Ad-MIAT+siYAP
EdU positive cells (%)	24	39	28
	27	43	25
	29	41	31
Fig. 6h
	Ad-Ctrl	Ad-MIAT	Ad-MIAT+siYAP
YAP	0.98	4.19	1.42
	0.94	4.24	1.59
	1.02	4.07	1.38
	Ad-Ctrl	Ad-MIAT	Ad-MIAT+siYAP
Col1A1	0.93	5.36	1.69
	0.97	5.22	1.53
	1.02	5.13	1.57
	Ad-Ctrl	Ad-MIAT	Ad-MIAT+siYAP
α-SMA	1.04	4.51	1.48
	0.98	4.68	1.31
	0.92	4.74	1.27

## Sheet: Fig. S1
Fig. S1b
	Ad-shCtrl	Ad-shMIAT
Migration rate (% of the control)	95	75
	107	61
	102	83

## Sheet: Fig. S2
Fig. S2a
hour	mimics-NC			miR-3085-5p mimics
0	0.25	0.27	0.24	0.26	0.23	0.18
24	0.53	0.47	0.58	0.38	0.42	0.49
48	0.77	0.74	0.83	0.58	0.53	0.67
72	1.24	1.12	1.16	0.87	0.96	0.83
hour	inhibitor-NC			miR-3085-5p inhibitor
0	0.21	0.18	0.26	0.27	0.19	0.24
24	0.56	0.43	0.52	0.61	0.57	0.68
48	0.79	0.74	0.65	1.07	1.14	1.23
72	1.24	1.09	1.17	1.43	1.64	1.51
Fig. S2b
	mimics-NC	miR-3085-5p mimics			mimics-NC	miR-3085-5p mimics			mimics-NC	miR-3085-5p mimics
miR-3085-5p	0.92	1.78		Col1A1	0.97	0.75		α-SMA	1.07	0.53
	0.97	1.62			0.96	0.82			0.94	0.64
	1.04	1.84			1.04	0.64			0.98	0.48
	inhibitor-NC	miR-3085-5p inhibitor			inhibitor-NC	miR-3085-5p inhibitor			inhibitor-NC	miR-3085-5p inhibitor
miR-3085-5p	0.98	0.43		Col1A1	0.93	1.65		α-SMA	0.92	1.38
	1.04	0.29			0.96	1.46			1.02	1.41
	1.07	0.33			1.02	1.53			0.96	1.57
Fig. S2c
	mimics-NC	miR-3085-5p mimics			mimics-NC	miR-3085-5p mimics
Type I collagen	0.96533	0.549361		α-SMA	0.85445	0.611351
	1.06453	0.565405			1.11472	0.649826
	0.970144	0.662308			1.03083	0.73936
	inhibitor-NC	miR-3085-5p inhibitor			inhibitor-NC	miR-3085-5p inhibitor
Type I collagen	1.0115	1.66595		α-SMA	0.862185	1.39023
	1.00745	1.4962			1.14755	1.30564
	0.981049	1.92292			0.990265	1.34323

## Sheet: Fig. S3
Fig. S3a
	Ad-Ctrl	Ad-MIAT	Ad-MIAT+siYAP
Vimentin	0.91	4.06	1.82
	1.06	3.72	1.91
	0.97	3.83	1.78
	Ad-Ctrl	Ad-MIAT	Ad-MIAT+siYAP
Snail	1.02	3.69	1.53
	0.94	3.41	1.69
	1.05	3.58	1.71
Fig. S3b
	Ad-Ctrl	Ad-MIAT	Ad-MIAT+siYAP
Vimentin	1.07912	2.6753	1.86277
	0.912962	3.07127	1.72094
	1.00792	2.80345	1.97683
	Ad-Ctrl	Ad-MIAT	Ad-MIAT+siYAP
Snail	1.0837	2.4671	1.7774
	0.997001	2.72617	1.47967
	0.919301	2.47767	1.73703

## Sheet: Fig. S4
Fig. S4a
hour	si-NC			siYAP
0	0.23	0.21	0.17	0.27	0.25	0.19
24	0.47	0.53	0.61	0.45	0.38	0.34
48	0.86	0.71	0.76	0.54	0.47	0.63
72	1.04	1.19	1.21	0.79	0.83	0.89
hour	pcDNA-NC			YAP
0	0.24	0.21	0.27	0.17	0.23	0.21
24	0.48	0.56	0.61	0.78	0.62	0.77
48	0.72	0.81	0.67	1.13	1.01	1.19
72	1.16	1.05	1.19	1.47	1.36	1.51
Fig. S4b
	si-NC	siYAP			si-NC	siYAP			si-NC	siYAP
YAP	0.93	0.48		Col1A1	1.04	0.67		α-SMA	0.95	0.58
	0.96	0.52			1.07	0.63			1.04	0.62
	1.06	0.39			0.94	0.78			1.07	0.71
	pcDNA-NC	YAP			pcDNA-NC	YAP			pcDNA-NC	YAP
YAP	0.92	1.67		Col1A1	0.93	1.54		α-SMA	0.97	1.83
	1.06	1.54			1.03	1.47			1.06	1.76
	0.97	1.61			1.06	1.42			1.08	1.79
Fig. S4c
	si-NC	siYAP			si-NC	siYAP			si-NC	siYAP
YAP	0.905888	0.647003		Type I collagen	0.941159	0.642405		α-SMA	0.959146	0.68614
	1.12303	0.724208			1.11356	0.718271			1.07481	0.770117
	0.971078	0.641269			0.945284	0.795672			0.966047	0.567178
	pcDNA-NC	YAP			pcDNA-NC	YAP			pcDNA-NC	YAP
YAP	0.951446	1.36793		Type I collagen	0.991426	1.53154		α-SMA	0.985721	1.37139
	1.0549	1.25485			0.966746	1.46472			0.916419	1.28746
	0.99365	1.37491			1.04183	1.38433			1.09786	1.42717

[truncated: 1 more sheets: Fig. S5]
